# Supplementary material for: A Preclinical Physiological Assay to Test Modulation of Knee Joint Pain in the Spinal Cord: Effects of Oxycodone and Naproxen
Source: PLoS One. 2014 Aug 26;9(8):e106108. doi: 10.1371/journal.pone.0106108 (PMC4144976; doi:10.1371/journal.pone.0106108)
Supplement: Dataset S1 — Oxycodone dataset for all endpoints. (CSV) [file pone.0106108.s002.csv]

Subject	Trt	x40o1	x40o2	x40o3	x40o4	x40o5	x40o6	x40o7	x40o8	x40o9	x40o10	x40t1	x40t2	x40t3	x40t4	x40t5	x40t6	x40t7	x40t8	x40t9	x40t10	pre1	pre2	pre3	pre4	pre5	pre6	pre7	pre8	pre9	pre10	post1	post2	post3	post4	post5	post6	post7	post8	post9	post10
111103JMA	saline	39	39	46	39	44	43	46	46	49	59	121	165	174	161	162	174	188	195	203	203	1877	2346	2372	2489	2629	2475	2745	3467	4261	3522	1929	2117	2341	2466	2453	2511	2790	3361	3320	3582
111108JMA	saline	46	35	57	29	31	21	21	16	24	17	232	107	211	107	80	72	89	59	28	30	170	8	23	7	32	0	6	0	0	0	10	61	109	39	10	11	17	27	17	16
111108JMB	saline	105	73	70	81	67	50	54	26	31	21	597	578	502	509	444	398	412	333	233	295	0	0	0	0	0	0	0	0	0	0	1454	1385	1094	916	783	616	640	431	292	279
111114JMD	saline	9	13	12	12	10	14	15	10	7	NaN	90	91	90	93	92	104	97	79	71	NaN	362	300	619	256	348	463	283	281	218	NaN	469	416	376	502	399	303	855	263	180	NaN
111123JMD	saline	12	9	8	5	10	11	5	6	1	0	18	31	25	63	53	41	77	42	9	1	1	0	0	0	0	1	0	0	0	0	0	0	0	4	0	0	16	2	0	0
111128JMA	saline	117	131	135	139	151	74	108	NaN	NaN	NaN	385	426	510	457	434	125	246	NaN	NaN	NaN	1	4030	5271	4019	3388	568	3036	NaN	NaN	NaN	5102	5084	4574	4918	5164	4835	3120	NaN	NaN	NaN
111128JMB	saline	72	53	48	37	38	35	38	35	41	40	463	384	331	320	333	306	319	271	274	317	0	0	0	0	0	0	0	13	1	8	1112	887	753	682	660	689	758	904	804	937
111219JMA	saline	53	46	48	51	52	48	66	75	57	63	218	189	315	302	304	338	327	352	320	313	0	0	0	0	1	0	0	0	0	0	710	606	376	260	414	326	376	166	103	24
111219JMB	saline	25	19	23	3	0	0	0	1	0	1	111	107	90	83	125	0	0	0	0	0	1	1654	1479	0	0	0	0	0	0	0	1477	1508	1368	651	1451	0	0	0	0	0
111226JMD	saline	46	34	36	33	35	26	26	49	37	NaN	159	111	117	88	108	192	79	88	76	NaN	1299	172	137	363	240	331	87	756	12	NaN	846	371	380	632	365	724	361	214	292	NaN
111226JME	saline	83	86	84	73	80	84	81	83	84	100	385	377	355	377	371	390	390	393	482	382	5121	4938	4382	5071	5242	5580	5851	5910	5555	4583	5579	5149	4976	5416	5661	5580	5847	5996	5945	5420
120103JMA	saline	31	36	18	28	19	26	2	Nan	NaN	NaN	370	335	177	188	205	198	73	Nan	NaN	NaN	0	0	0	0	0	1	0	Nan	NaN	NaN	695	277	75	39	132	49	54	Nan	NaN	NaN
111103JMB	oxycodone	36	35	37	38	33	17	NaN	32	37	33	262	263	230	228	204	107	NaN	188	202	231	427	652	344	330	7	1	NaN	569	370	466	1168	1131	644	815	560	216	NaN	470	678	481
111108JMC	oxycodone	57	75	73	77	81	77	74	100	66	65	715	608	519	653	608	573	541	511	438	453	6622	6412	6065	7253	8152	7647	7383	7462	7796	6498	5294	7941	6302	8308	7915	8163	7875	8115	7018	7302
111114JMA	oxycodone	28	22	8	6	1	2	2	0	0	0	206	205	144	121	72	66	41	107	153	124	0	0	0	0	0	0	0	0	0	0	0	10	17	10	12	6	14	17	15	6
111114JMB	oxycodone	29	49	50	44	42	NaN	NaN	28	27	13	186	167	183	168	230	NaN	NaN	126	80	15	2681	2446	2084	1756	1149	NaN	NaN	3624	1180	111	3235	2901	2005	1696	917	NaN	NaN	700	639	14
111116JMB	oxycodone	18	28	19	22	5	2	2	5	6	9	97	73	58	57	15	2	3	37	48	64	356	613	450	373	1	0	1	1	5	54	296	192	127	227	3	1	0	167	35	67
111123JMA	oxycodone	85	107	55	47	45	38	40	NaN	NaN	NaN	605	538	653	492	497	370	368	NaN	NaN	NaN	8465	8112	7812	7490	6843	6248	5991	NaN	NaN	NaN	8518	8518	8603	8398	7725	6789	8623	NaN	NaN	NaN
111128JMD	oxycodone	7	14	5	8	3	4	1	0	0	0	227	138	68	21	15	12	14	12	4	3	0	0	0	0	0	0	0	0	0	0	180	22	3	1	3	2	3	1	1	0
111130JMD	oxycodone	70	54	27	4	0	0	0	0	7	8	197	247	118	3	0	0	0	2	11	22	0	0	0	0	0	0	0	0	0	0	6	88	11	0	3	1	0	4	3	1
111219JMC	oxycodone	102	83	81	89	76	110	126	66	50	58	291	318	322	346	346	321	328	321	259	235	1619	2251	1819	1644	1808	2230	1838	3887	3603	3444	2865	3007	2887	2679	2793	2651	2854	4737	3928	4066
111226JMA	oxycodone	28	18	8	1	3	NaN	NaN	1	0	0	148	89	39	23	8	NaN	NaN	2	14	20	0	0	0	0	0	NaN	NaN	0	0	0	37	10	7	5	3	NaN	NaN	3	2	3
111226JMF	oxycodone	75	46	48	27	0	0	0	99	83	73	529	535	385	342	22	0	0	412	393	465	3582	1286	2959	330	114	13	0	2487	1353	2264	4204	3660	1113	3553	67	0	0	2473	3335	2454
