# Supplementary material for: A Preclinical Physiological Assay to Test Modulation of Knee Joint Pain in the Spinal Cord: Effects of Oxycodone and Naproxen
Source: PLoS One. 2014 Aug 26;9(8):e106108. doi: 10.1371/journal.pone.0106108 (PMC4144976; doi:10.1371/journal.pone.0106108)
Supplement: Dataset S2 — Naproxen dataset for all endpoints. (CSV) [file pone.0106108.s003.csv]

Subject	Trt	x40t1	x40t2	x40t3	x40t4	x40t5	x40t6	x40t7	x40t8	x40t9	x40t10	x40o1	x40o2	x40o3	x40o4	x40o5	x40o6	x40o7	x40o8	x40o9	x40o10	pre1	pre2	pre3	pre4	pre5	pre6	pre7	pre8	pre9	pre10	post1	post2	post3	post4	post5	post6	post7	post8	post9	post10
120109JMA	saline	110	40	43	65	36	24	25	20	9	17	32	46	43	39	37	32	35	43	34	29	34	3	8	1	17	19	3	5	13	12	278	260	386	232	240	261	198	286	267	248
120109JMD	saline	708	766	704	784	713	805	802	775	764	659	119	148	153	119	134	83	42	38	66	48	0	0	2	1	0	0	2	0	1	0	18	19	12	32	43	54	49	62	17	55
120205JMA	saline	30	49	44	10	68	12	17	113	181	35	8	24	29	17	43	35	6	33	24	3	0	1	0	1	0	2	1	1	3	3	1	2	3	1	5	0	0	24	7	0
120213JMB	saline	94	157	176	107	111	132	74	44	59	68	*	*	*	*	*	*	*	*	*	*	0	0	0	0	0	0	0	0	0	0	39	41	34	31	37	101	46	21	39	101
120213JMD	saline	103	164	106	115	150	142	101	60	44	55	31	56	34	47	40	37	40	36	28	22	1555	783	1524	1289	1027	1532	1587	744	545	604	1528	1228	474	1375	1714	1613	1182	839	394	506
120314JMC	saline	753	738	672	787	653	771	*	728	967	841	111	121	123	157	180	178	205	197	167	207	4467	4401	4826	4369	5329	4406	3983	4527	1642	4517	2781	3094	3211	3455	3517	3343	4698	3723	3647	2846
120418JMA	saline	517	582	416	533	429	397	382	378	315	228	122	162	160	147	158	104	112	123	137	65	2580	2459	2439	2331	1799	764	1157	755	1056	751	1795	2250	1284	1099	856	975	683	812	908	424
120611JMC	saline	425	421	432	407	349	370	358	392	395	493	24	39	34	35	32	32	29	32	35	26	0	0	0	0	0	0	0	0	0	0	2825	2465	2395	2426	2249	2056	1997	2300	2407	2961
121114JMB	saline	603	705	668	626	533	653	705	527	492	604	160	186	191	176	159	169	182	163	187	163	4200	5196	6470	4951	7880	8749	5171	6214	5212	6768	5956	6760	7801	8074	6942	7657	9089	5793	5507	8449
121114JMF	saline	139	57	87	74	74	65	61	13	23	2	13	7	7	4	7	7	6	5	11	5	0	0	0	0	0	0	0	0	1	0	1585	1106	667	1169	1639	1322	1159	613	217	278
NNCHR 08	saline	238	207	176	217	181	232	228	215	182	154	73	56	58	51	43	66	52	62	47	52	*	*	*	*	*	*	*	*	*	*	*	*	*	*	*	*	*	*	*	*
120404JMA	naproxen	233	176	174	150	157	127	116	126	53	*	43	28	26	22	17	17	19	15	2	*	0	0	0	626	0	0	0	0	0	0	602	887	1027	0	0	0	0	48	0	1
120411JMA	naproxen	587	552	551	536	529	511	489	552	226	300	52	54	52	53	46	45	61	59	17	19	0	0	0	0	0	0	0	0	0	0	1857	1732	2708	2506	3025	3691	3360	3122	692	2553
120418JMC	naproxen	137	180	177	168	130	222	170	162	142	85	75	92	85	87	71	109	89	86	71	57	209	886	804	857	500	689	486	604	326	163	602	672	809	664	605	1181	627	498	536	602
120604JMA	naproxen	252	211	129	134	65	68	48	66	43	42	46	42	21	25	8	8	6	5	10	2	2	0	0	1	2	0	0	0	0	0	253	124	78	118	15	8	7	5	5	0
120606JMA	naproxen	527	454	437	280	273	88	233	221	74	234	139	168	180	119	102	47	90	109	55	112	2332	1101	425	147	565	9	6	54	1	22	1062	537	820	195	405	18	144	136	8	29
120606JMC	naproxen	213	199	160	108	44	29	0	0	0	0	51	43	46	34	20	16	4	0	0	0	0	0	0	0	0	0	0	0	0	0	0	1	1	2	0	0	0	0	0	0
120613JMB	naproxen	55	17	3	7	9	2	0	0	0	0	39	20	20	21	25	11	6	2	8	2	0	0	1	0	0	1	0	0	0	0	45	19	9	3	1	4	0	0	1	0
120613JMC	naproxen	635	471	363	272	118	46	9	0	1	2	119	89	76	30	6	3	2	1	2	0	0	0	0	0	0	0	0	0	0	0	84	40	35	31	11	8	0	0	0	1
120613JMD	naproxen	288	325	292	213	275	292	337	298	326	*	84	100	111	105	112	114	119	116	126	*	5059	5696	4731	4147	3397	3512	3225	3307	2911	*	5111	5205	4046	3363	3146	3318	3037	3095	2845	*
120625JMA	naproxen	293	299	230	248	215	208	191	170	129	*	13	34	28	22	17	18	8	16	5	*	0	0	0	0	0	0	0	0	0	*	7	19	4	5	3	9	13	7	4	*
121107JME	naproxen	365	378	418	400	392	321	379	242	298	211	52	48	42	22	20	12	14	11	9	10	46	0	0	0	3	0	14	6	1	6	1324	1425	1096	854	699	470	570	200	317	195
121114JME	naproxen	488	503	426	358	278	268	193	76	183	146	57	54	42	24	16	8	5	1	11	0	1203	1013	1	1	0	0	0	0	0	0	2317	1739	1227	691	439	449	276	26	179	206
